# Supplementary material for: Pilomatricoma in Syndromic Contexts: A Literature Review and a Report of a Case in Apert Syndrome
Source: Dermatopathology (Basel). 2025 Aug 1;12(3):24. doi: 10.3390/dermatopathology12030024 (PMC12371956; doi:10.3390/dermatopathology12030024)
Supplement: Supplementary file 1 [file dermatopathology-12-00024-s001.zip]

Archive with 1 entries (1 files):
- dermatopathology-3616399-supplementary.pdf
